# Supplementary material for: Confidence intervals for the common coefficient of variation of rainfall in Thailand
Source: PeerJ. 2020 Sep 21;8:e10004. doi: 10.7717/peerj.10004 (PMC7513754; doi:10.7717/peerj.10004)
Supplement: Supplemental Information 1 [file peerj-08-10004-s001.r]

################################################################################
#	        R code to construct histogram of PM2.5 data for Example 1	           #
################################################################################
X1 <- c(2.2,19.2,42.4,53.8,7.1,2.0,31.1,6.1,12.3,14.9,1.6,17.9,30.7,29.4,18.3,7.9,15.9,29.6,44.6,11.9,8.3,6.2,6.7,13.5,15.0,10.0,9.6,30.9,6.4,8.1)
Northern <- log(X1)
hist(Northern,xlab="log-daily rainfall (mm)",xlim=c(0,10),ylim=c(0,15),main="")
X2 <- c(7.1,4.0,6.5,6.4,1.4,0.4,2.9,4.2,4.0,155.4,0.7,1.8,2.3,0.2,1.2,4.3,57.7,2.9,0.9,1.7,52.3,41.8,5.1,5.7,40.5,42.1,38.5,2.0,12.3,1.2,15.4)
Northeastern <- log(X2)
hist(Northeastern,xlab="log-daily rainfall (mm)",xlim=c(0,10),ylim=c(0,15),main="")
X3 <- c(0.2,4.9,9.1,24.2,32.8,45.2,21.7,11.1,9.3,12.1,3.0,44.8,12.4,0.2,12.4,31.7,36.4,39.3,14.2,7.7,3.9)
Central <- log(X3)
hist(Central,xlab="log-daily rainfall (mm)",xlim=c(0,10),ylim=c(0,15),main="")
X4 <- c(36.4,31.8,16.7,4.8,10.9,59.7,12.0,38.8,0.3,30.0,16.1,2.5,15.4,9.9,10.0,24.2)
Eastern <- log(X4)
hist(Eastern,xlab="log-daily rainfall (mm)",xlim=c(0,10),ylim=c(0,15),main="")
X5 <- c(0.8,2.1,23.6,0.6,0.4,1.3,5.3,15.9,50.5,2.8,0.2,0.4,7.0,35.4,13.4,53.9,24.7,2.5,27.2,32.8,51.6,5.4,20.2,98.6,12.6,5.8,1.4)
Southern <- log(X5)
hist(Southern,xlab="log-daily rainfall (mm)",xlim=c(0,10),ylim=c(0,15),main="")
###############################################################################
#		R code to compute p-values and to construct the normal Q-Q plot         #
#				of PM2.5 data for Example 1                                           #
###############################################################################
library(MASS)
shapiro.test(Northern)
qqnorm(Northern)
qqline(Northern)
shapiro.test(Northeastern)
qqnorm(Northeastern)
qqline(Northeastern)
shapiro.test(Central)
qqnorm(Central)
qqline(Central)
shapiro.test(Eastern)
qqnorm(Eastern)
qqline(Eastern)
shapiro.test(Southern)
qqnorm(Southern)
qqline(Southern)
