# Supplementary material for: Confidence intervals for the common coefficient of variation of rainfall in Thailand
Source: PeerJ. 2020 Sep 21;8:e10004. doi: 10.7717/peerj.10004 (PMC7513754; doi:10.7717/peerj.10004)
Supplement: Supplemental Information 2 [file peerj-08-10004-s002.r]

#################################################################################
#                 R code to construct confidence intervals                      # 
#################################################################################
library(HDInterval)
library(invgamma)

CI.CVLN <- function(M,m,k,n1,n2,n3,mean,sqrt.var1,sqrt.var2,sqrt.var3) 
{								# begin process
  # x = data
  # ni = number of sample size 
  # M = number of simulation runs
  # m = number of generalized computation      
  # s = sample standard deviation
  # sigma = population standard deviation
  # theta = coefficient of variation
  # alpha = level of significance 
  # L.CI1 = lower CI based on FGCI 
  # U.CI1 = upper CI based on FGCI 
  # L.CI2 = lower CI based on MOVER 
  # U.CI2 = upper CI based on MOVER 
  # L.CI3 = lower CI based on CA 
  # U.CI3 = upper CI based on CA 
  # L.CI4 = lower CI based on Bayesian 
  # U.CI4 = upper CI based on Bayesian 
  # Ex.length1 = average length of CI based on FGCI 
  # Ex.length2 = average length of CI based on MOVER 
  # Ex.length3 = average length of CI based on CA 
  # Ex.length4 = average length of CI based on Bayesian 
  # CP.FGCI = coverage probability of CI based on GCI 
  # CP.MOVER = coverage probability of CI based on MOVER 
  # CP.CA = coverage probability of CI based on CA 
  # CP.BS = coverage probability of CI based on Bayesian 
  ni <- rep(0,k)
  s <- rep(0,k)
  xbar <- rep(0,k)
  Rtheta.FGCI <- rep(0,m)
  mu.hat.RML <- rep(0,k)
  sigma.hat.RML <- rep(0,k)
  theta.CA <- rep(0,m)
  theta.BS <- rep(0,m)
  CP.FGCI <- rep(0,M) 
  CP.MOVER <- rep(0,M)
  CP.CA <- rep(0,M)
  CP.BS <- rep(0,M) 
  Length.FGCI <- rep(0,M)
  Length.MOVER <- rep(0,M)
  Length.CA <- rep(0,M)
  Length.BS <- rep(0,M)
  alpha <- 0.05					        		# fix level of significance
  z.alpha <- qnorm(1-(alpha/2)) 				# compute z at 1-alpha/2
  sqrt.var <- c(sqrt.var1,sqrt.var2,sqrt.var3)
  theta1 <- sqrt(exp(sqrt.var1^2)-1)				# compute population CV
  theta2 <- sqrt(exp(sqrt.var2^2)-1)				# compute population CV
  theta3 <- sqrt(exp(sqrt.var3^2)-1)				# compute population CV
  var.theta1 <- ((sqrt.var1^4)*(exp(2*(sqrt.var1^2))))/(2*(n1-1)*((exp(sqrt.var1^2))-1))  	
  var.theta2 <- ((sqrt.var2^4)*(exp(2*(sqrt.var2^2))))/(2*(n2-1)*((exp(sqrt.var2^2))-1))
  var.theta3 <- ((sqrt.var3^4)*(exp(2*(sqrt.var3^2))))/(2*(n3-1)*((exp(sqrt.var3^2))-1))
  theta.p <- c(theta1,theta2,theta3)
  var.theta.p <- c(var.theta1,var.theta2,var.theta3)
  theta <- (sum(theta.p/var.theta.p))/(sum(1/var.theta.p))
  #-------------------------------------------------------------------------------------------------------------------
  # Start iteration 
  #-------------------------------------------------------------------------------------------------------------------
  for (i in 1:M)
  {								# begin loop i
    #-------------------------------------------------------------------------------------------------------------------
    # Generate x   
    #-------------------------------------------------------------------------------------------------------------------
    x1 <- rnorm(n1,mean,sqrt.var1)		                       # generate x from normal
    xbar.1 <- mean(x1) 				                       # compute sample mean of xi
    s.1 <- sd(x1)		   			                       # compute standard deviation of xi
    x2 <- rnorm(n2,mean,sqrt.var2)		                       # generate x from normal
    xbar.2 <- mean(x2) 				                       # compute sample mean of xi
    s.2 <- sd(x2)		   			                       # compute standard deviation of xi
    x3 <- rnorm(n3,mean,sqrt.var3)		                       # generate x from normal
    xbar.3 <- mean(x3) 				                       # compute sample mean of xi
    s.3 <- sd(x3)		   			                       # compute standard deviation of xi
    #----------------------------------------------------------------------------------------------------------------
    # Call data
    #-----------------------------------------------------------------------------------------------------------------
    ni <- c(n1,n2,n3)                      		                       # call sample size
    xbar <- c(xbar.1,xbar.2,xbar.3)		                       # call mean
    s <- c(s.1,s.2,s.3)				                       # call standard deviation (sample)
    thetahat <- sqrt((exp(s^2))-1)  		  	           # compute CV using sample variance
    var.thetahat <- ((s^4)*(exp(2*(s^2))))/(2*(ni-1)*((exp(s^2))-1))      # compute variance of CV
    frac1 <- sum(thetahat/var.thetahat)
    frac2 <- sum(1/var.thetahat)
    thetahat.large <- frac1/frac2   			                       # compute CV of LN 
    #-------------------------------------------------------------------------------------------------------------------
    # Compute CI based on FGCI 
    #------------------------------------------------------------------------------------------------------------------- 
    for (j in 1:m) 	               
    {					                                    # begin loop j
      x1.star <- rnorm(n1,mean,sqrt.var1)	                        # generate x1.star from normal distribution
      xbar1.star <- mean(x1.star) 	                                    # compute sample mean of x1.star
      s1.star <- sd(x1.star)		                                    # compute standard deviation of x1.star
      x2.star <- rnorm(n2,mean,sqrt.var2)	                        # generate x2.star from normal distribution
      xbar2.star <- mean(x2.star) 	                                    # compute sample mean of x2.star
      s2.star <- sd(x2.star)		                                    # compute standard deviation of x2.star
      x3.star <- rnorm(n3,mean,sqrt.var3)	                        # generate x3.star from normal distribution
      xbar3.star <- mean(x3.star) 	                                    # compute sample mean of x3.star
      s3.star <- sd(x3.star)		                                    # compute standard deviation of x3.star
      xbar.star <- c(xbar1.star,xbar2.star,xbar3.star)	            # call mean
      s.star <- c(s1.star,s2.star,s3.star)                                    # call standard deviation (sample)
      Rsig.sqrt.FGCI <- (s^2)*(sqrt.var^2)/(s.star^2)
      R.FGCI <- sqrt(exp(Rsig.sqrt.FGCI)-1)                        # compute FGPQ for CV of LN 
      Rvar.FGCI <- ((Rsig.sqrt.FGCI^2)*(exp(2*Rsig.sqrt.FGCI)))/(2*(ni-1)*((exp(Rsig.sqrt.FGCI))-1))
      Rtheta.FGCI[j] <- sum(R.FGCI/Rvar.FGCI)/sum(1/Rvar.FGCI)
    }								# end loop j
    L.CI1 <- quantile(Rtheta.FGCI,0.025,type=8)     		# compute lower bound 
    U.CI1 <- quantile(Rtheta.FGCI,0.975,type=8)     		# compute upper bound
    CP.FGCI[i] <- ifelse(L.CI1<theta&&theta<U.CI1,1,0)  	# compute prob.
    Length.FGCI[i] <- U.CI1-L.CI1		             	# compute length 
    #-------------------------------------------------------------------------------------------------------------------
    # Compute CI based on MOVER 
    #-------------------------------------------------------------------------------------------------------------------
    chi.sqrt1 <- qchisq(1-alpha/2,ni-1)            			# compute chi-square at 1-alpha/2
    chi.sqrt2 <- qchisq(alpha/2,ni-1)	           		 	# compute chi-square at alpha/2
    l1 <- sqrt((exp((ni-1)*(s^2) /chi.sqrt1))-1)   		            # compute lower bound
    u1 <- sqrt((exp((ni-1)*(s^2) /chi.sqrt2)) -1)		            # compute upper bound
    z <- qnorm(alpha/2) 				    		# compute z at alpha/2
    var.l <- ((thetahat-l1)^2)/(z^2)	           			# compute variance of lower bound
    var.u <- ((u1-thetahat)^2)/(z^2)	          			# compute variance of upper bound
    var.t <- (var.l+var.u)/2			  		# compute variance of thetahat
    thetahat.w <- (sum(thetahat/(var.t)))/(sum(1/(var.t)))  	# compute pooled thetahat
    a1 <- (sum(((thetahat-l1)^2)/(var.l^2)))/(sum(1/(var.l^2)))
    a2 <- (sum(((thetahat-u1)^2)/(var.u^2)))/(sum(1/(var.u^2)))
    L.CI2 <- thetahat.w-sqrt(a1)					# compute lower bound
    U.CI2 <- thetahat.w+sqrt(a2)				            # compute upper bound	
    CP.MOVER[i] <- ifelse(L.CI2<theta&&theta<U.CI2,1,0)  	# compute prob.
    Length.MOVER[i] <- U.CI2-L.CI2         			#compute length
    #------------------------------------------------------------------------------------------------------------
    # Compute CI based on CA 
    #------------------------------------------------------------------------------------------------------------
    #------------------------------------------------------------------------------------------------------------
    # Bisection method
    #------------------------------------------------------------------------------------------------------------
    theta.bisect <- thetahat.large                                                 # initial value
    fn1 <- function(theta.bisect,ni,s){                                        # function of root
      (sum((ni*(s^2))/log((theta.bisect^2)+1)))-(sum(ni))           # function for computing theta
    }
    bisect <- function(fn,lower,upper,tol=1.e-07,theta.bisect,ni,s) {
      f.lo <- fn(lower,ni,s) 
      f.hi <- fn(upper,ni,s) 
      feval <- 2
      if (f.lo*f.hi > 0) stop("Root is not bracketed in the specified interval \n") 
      chg <- upper-lower
      while (abs(chg) > tol) {
        theta.bisect.new <- (lower+upper)/2
        f.new <- fn(theta.bisect.new,ni,s)
        if (abs(f.new) <= tol) break
        if (f.lo*f.new < 0) upper <- theta.bisect.new 
        if (f.hi*f.new < 0) lower <- theta.bisect.new 
        chg <- upper-lower
        feval <- feval+1
      }
      list(theta.bisect.new,chg,feval)
    }
    data1 <-bisect(fn1, 0, 2, theta.bisect =theta.bisect, ni=ni, s=s)
    theta.hat.RML <- data1[[1]]
    mu.hat.RML <- xbar
    mu.hat.RML1 <- mu.hat.RML[[1]]
    mu.hat.RML2 <- mu.hat.RML[[2]]
    mu.hat.RML3 <- mu.hat.RML[[3]]
    sigma.hat.RML <- s
    sigma.hat.RML1 <- sigma.hat.RML[[1]]
    sigma.hat.RML2 <- sigma.hat.RML[[2]]
    sigma.hat.RML3 <- sigma.hat.RML[[3]]
    #-----------------------------------------------------------------------------------------------------------------
    # Generate artificial sample 
    #-----------------------------------------------------------------------------------------------------------------
    for (j in 1:m) 	               
    {				        		                        # begin loop j
      x.RML1 <- rnorm(n1,mu.hat.RML1,sigma.hat.RML1)        # generate x from normal
      xbar.RML.1 <- mean(x.RML1) 		                        # compute sample mean of xi
      s.RML.1 <- sd(x.RML1)		   	                        # compute standard deviation of xi
      x.RML2 <- rnorm(n2,mu.hat.RML2,sigma.hat.RML2)        # generate x from normal
      xbar.RML.2 <- mean(x.RML2) 		                        # compute sample mean of xi
      s.RML.2 <- sd(x.RML2)		   	                        # compute standard deviation of xi
      x.RML3 <- rnorm(n3,mu.hat.RML3,sigma.hat.RML3)         # generate x from normal
      xbar.RML.3 <- mean(x.RML3) 		                        # compute sample mean of xi
      s.RML.3 <- sd(x.RML3)		   	                        # compute standard deviation of xi
      #-----------------------------------------------------------------------------------------------------------------
      # Call data 
      #-----------------------------------------------------------------------------------------------------------------
      xbar.RML <- c(xbar.RML.1,xbar.RML.2,xbar.RML.3)	# call mean
      s.RML1 <- c(s.RML.1,s.RML.2,s.RML.3)			# call standard deviation
      thetahat.RML <- sqrt((exp(s.RML1^2))-1)  
      var.RML <- ((s.RML1^4)*(exp(2*(s.RML1^2))))/(2*(ni-1)*((exp(s.RML1^2))-1))  
      frac1.RML <- sum(thetahat.RML/var.RML)
      frac2.RML <- sum(1/var.RML)
      theta.CA[j] <- frac1.RML/ frac2.RML   			# compute CV of LN 
    }						                        # end loop j
    L.CI3 <- quantile(theta.CA,0.025,type=8)                             # compute lower bound 
    U.CI3 <- quantile(theta.CA,0.975,type=8)                            # compute upper bound 
    CP.CA[i] <- ifelse(L.CI3<theta&&theta<U.CI3,1,0)            # compute prob.
    Length.CA[i] <- U.CI3-L.CI3	                                                # compute length 
    #-------------------------------------------------------------------------------------------------------------------
    # Compute CI based on BS 
    #-------------------------------------------------------------------------------------------------------------------
    for(j in 1:m) 	               
    {					  		            # begin loop j
      v.x.1 <- ni-1						# compute degree of freedom
      shape.x.1 <- v.x.1/2						# compute shape parameter
      scale.x.1 <- (v.x.1*(s^2))/2				            # compute scale parameter
      post.sigma.sqrt.x <- rinvgamma(k,shape.x.1,scale.x.1)     # compute posterior for sigma square
      post.theta.BS <- sqrt(exp(post.sigma.sqrt.x)-1)                 # compute posterior for theta
      post.var <- ((post.sigma.sqrt.x^2)*(exp(2*post.sigma.sqrt.x)))/(2*(ni-1)*((exp(post.sigma.sqrt.x))-1))
      theta.BS[j] <- sum(post.theta.BS/post.var)/sum(1/post.var)
    }								# end loop j
    CI.BS <- hdi(theta.BS,credMass=1-alpha,allowSplit=FALSE)
    L.CI4 <- CI.BS[1]
    U.CI4 <- CI.BS[2]
    CP.BS[i] <- ifelse(L.CI4<theta&&theta<U.CI4,1,0)            # compute prob.
    Length.BS[i] <- U.CI4-L.CI4                                                # compute length
  } 					             		# end loop i
  ACP.FGCI <- mean(CP.FGCI)         		                        # compute coverage prob. based on FGCI
  Ex.length1 <- mean(Length.FGCI) 		                        # compute average length based on FGCI
  ACP.MOVER <- mean(CP.MOVER) 		    	# compute coverage prob. based on MOVER
  Ex.length2<- mean(Length.MOVER) 			# compute average length based on MOVER
  ACP.CA <- mean(CP.CA)                                                     # compute coverage prob. based on CA
  Ex.length3 <- mean(Length.CA)                                            # compute average length based on CA
  ACP.BS <- mean(CP.BS)         		                        # compute coverage prob. based on BS
  Ex.length4 <- mean(Length.BS) 		                        # compute average length based on BS
  cat("M=",M, "m=",m, "k=",k, "n1=",n1, "n2=",n2, "n3=",n3, "mean=",mean, "sqrt.var1=", sqrt.var1,   
      "sqrt.var2=", sqrt.var2, "sqrt.var3=", sqrt.var3,"theta=",theta,"\n")
  cat("CP|FGCI=", ACP.FGCI,"Length|FGCI=", Ex.length1,"\n")
  cat("CP|MOVER=", ACP.MOVER,"Length|MOVER=", Ex.length2,"\n")
  cat("CP|CA=", ACP.CA,"Length|CA=", Ex.length3,"\n")
  cat("CP|BS=", ACP.BS,"Length|BS=", Ex.length4,"\n")
}          					                                    # end process

CI.CVLN(5000,1000,3,30,30,30,1,0.05,0.10,0.15)
